# Supplementary material for: Criterion and Convergent Validity of Youth Physical Activity and Sedentary Behavior Questionnaires in School Settings: A Systematic Review of Current Evidence and Future Perspectives
Source: Children (Basel). 2026 Jul 15;13(7):931. doi: 10.3390/children13070931 (PMC13406170; doi:10.3390/children13070931)
Supplement: Supplementary file 1 [file children-13-00931-s001.zip]

Archive with 2 entries (2 files):
- Table S1 Database searches.pdf
- Table S2 Quality assessment.pdf
